# Supplementary material for: Solution-Processable Colorless Polyimides Derived from Hydrogenated Pyromellitic Dianhydride: Strategies to Reduce the Coefficients of Thermal Expansion by Maximizing the Spontaneous Chain Orientation Behavior during Solution Casting
Source: Polymers (Basel). 2022 Mar 11;14(6):1131. doi: 10.3390/polym14061131 (PMC8950016; doi:10.3390/polym14061131)
Supplement: Supplementary file 1 [file polymers-14-01131-s001.zip]

Archive with 1 entries (1 files):
- polymers-1599843-supplementary-done.pdf
